# Supplementary material for: The global avian invasions atlas, a database of alien bird distributions worldwide
Source: Sci Data. 2017 Mar 28;4:170041. doi: 10.1038/sdata.2017.41 (PMC5369319; doi:10.1038/sdata.2017.41)
Supplement: Supplementary file 1 [file sdata201741-isa1.zip]

Archive with 3 entries (3 files):
- i_Investigation.txt
- s_study_Blackburn.txt
- a_assay_Blackburn.txt
