# Supplementary material for: The global avian invasions atlas, a database of alien bird distributions worldwide
Source: Sci Data. 2017 Mar 28;4:170041. doi: 10.1038/sdata.2017.41 (PMC5369319; doi:10.1038/sdata.2017.41)
Supplement: Supplementary file 1 [file sdata201741-isa1.zip › i_Investigation.txt]

# Investigation File generated for Scientific Data with Investigation File Authoring Tool version 0.1.0 on 01/03/2017 - This metadata file is CC0
ONTOLOGY SOURCE REFERENCE
Term Source Name	NCBITAXON	GAZ	OBI	ERO	NCIT
Term Source File	http://data.bioontology.org/ontologies/NCBITAXON	http://data.bioontology.org/ontologies/GAZ	http://data.bioontology.org/ontologies/OBI	http://data.bioontology.org/ontologies/ERO	http://data.bioontology.org/ontologies/NCIT
Term Source Version	2016AB	$Revision: 1.512 $	2014-08-18	2013-08-02	16.05e
Term Source Description	National Center for Biotechnology Information (NCBI) Organismal Classification	Gazetteer	Ontology for Biomedical Investigations	Eagle-I Research Resource Ontology	National Cancer Institute Thesaurus
INVESTIGATION
Investigation Identifier
Investigation Title
Investigation Description
Investigation Submission Date
Investigation Public Release Date
INVESTIGATION PUBLICATIONS
Investigation PubMed ID
Investigation Publication DOI
Investigation Publication Author List
Investigation Publication Title
Investigation Publication Status
Investigation Publication Status Term Accession Number
Investigation Publication Status Term Source REF
INVESTIGATION CONTACTS
Investigation Person Last Name
Investigation Person Mid Initials
Investigation Person First Name
Investigation Person Address
Investigation Person Phone
Investigation Person Fax
Investigation Person Email
Investigation Person Affiliation
Investigation Person Roles
Investigation Person Roles Term Accession Number
Investigation Person Roles Term Source REF
STUDY
Study Identifier	10.1038/sdata.2017.41
Study Title	The global avian invasions atlas, a database of alien bird distributions worldwide
Study Submission Date	07/11/2016
Study Public Release Date	28/03/2017
Study Description	http://www.nature.com/articles/sdata201741#abstract
Study File Name	s_study_Blackburn.txt
Comment[Subject Keywords]	//;//;//
Comment[Manuscript Licence]	CC BY-4.0
Comment[Experimental Metadata Licence]	CC0
Comment[Supplementary Information File Name]		Supplementary File 1
Comment[Supplementary Information File Type]	x-zip-compressed	vnd.openxmlformats-officedocument.wordprocessingml.document
Comment[Supplementary Information File URL]	http://www.nature.com/articles/sdata201741#supplementary-information	http://www.nature.com/articles/sdata201741#supplementary-information
Comment[Data Repository]	figshare
Comment[Data Record Accession]	doi:10.6084/m9.figshare.4234850
Comment[Data Record URI]	http://dx.doi.org/10.6084/m9.figshare.4234850
STUDY DESIGN DESCRIPTORS
Study Design Type	observation design	data integration objective	database creation objective
Study Design Type Term Accession Number	OBI:0300311	ERO:0100092	http://www.ebi.ac.uk/efo/swo/SWO_0000509
Study Design Type Term Source REF	OBI	ERO	ERO
STUDY PUBLICATIONS
Study PubMed ID	""
Study Publication DOI	doi:10.1371/journal.pbio.2000942
Study Publication Author List	""
Study Publication Title	""
Study Publication Status	published
Study Publication Status Term Accession Number	
Study Publication Status Term Source REF	
STUDY FACTORS
Study Factor Name
Study Factor Type
Study Factor Type Term Accession Number
Study Factor Type Term Source REF
STUDY ASSAYS
Study Assay Measurement Type	biodiversity assessment objective
Study Assay Measurement Type Term Accession Number	OBI:0001969
Study Assay Measurement Type Term Source REF	OBI
Study Assay Technology Type	data item extraction from journal article
Study Assay Technology Type Term Accession Number	IAO:0000443
Study Assay Technology Type Term Source REF	OBI
Study Assay Technology Platform	""
Study Assay File Name	a_assay_Blackburn.txt
STUDY PROTOCOLS
Study Protocol Name	Data searches	Criteria for data inclusion	Database design	Data entry	Taxonomic names and classification	Biogeographical coverage	Distribution range maps	Data summary
Study Protocol Type	selection	selection	database creation objective	data item extraction from journal article	Taxonomy	geographic location	geographic location	data transformation
Study Protocol Type Term Accession Number	OBI:0001928	OBI:0001928	http://www.ebi.ac.uk/efo/swo/SWO_0000509	IAO:0000443	NCIT:C17469	GAZ:00000448	GAZ:00000448	OBI:0200000
Study Protocol Type Term Source REF	OBI	OBI	ERO	OBI	NCIT	OBI	OBI	OBI
Study Protocol Description								
Study Protocol URI	""	""	""	""	""	""	""	""
Study Protocol Version								
Study Protocol Parameters Name	""	""	""	""	""	""	""	""
Study Protocol Parameters Name Term Accession Number	""	""	""	""	""	""	""	""
Study Protocol Parameters Name Term Source REF	""	""	""	""	""	""	""	""
Study Protocol Components Name	""	""	""	""	""	""	""	""
Study Protocol Components Type	""	""	""	""	""	""	""	""
Study Protocol Components Type Term Accession Number	""	""	""	""	""	""	""	""
Study Protocol Components Type Term Source REF	""	""	""	""	""	""	""	""
STUDY CONTACTS
Study Person Last Name	Dyer	Redding	Blackburn
Study Person First Name	Ellie E.	David W.	Tim M.
Study Person Mid Initials			
Study Person Email	""	""	t.blackburn@ucl.ac.uk
Study Person Phone			
Study Person Fax			
Study Person Address			
Study Person Affiliation	Institute of Zoology, Zoological Society of London, Regent’s Park, London NW1 4RY, UK	Centre for Biodiversity and Environment Research, Department of Genetics, Evolution and Environment, University College London, Gower Street, London WC1E 6BT, UK	Institute of Zoology, Zoological Society of London, Regent’s Park, London NW1 4RY, UK
Study Person Roles			
Study Person Roles Term Accession Number			
Study Person Roles Term Source REF			
Comment[Study Person ORCID]			
Comment[Funder]			
Comment[FundRef ID]			
Comment[Funder Term Source REF]			
Comment[Grant Identifier]			
