# Supplementary material for: The global avian invasions atlas, a database of alien bird distributions worldwide
Source: Sci Data. 2017 Mar 28;4:170041. doi: 10.1038/sdata.2017.41 (PMC5369319; doi:10.1038/sdata.2017.41)
Supplement: Supplementary file 1 [file sdata201741-isa1.zip › s_study_Blackburn.txt]

Source Name	Characteristics[organism]	Term Source REF	Term Accession Number	Characteristics[geographical location]	Term Source REF	Term Accession Number	Protocol REF	Protocol REF	Comment[number of GAVIA records]	Comment[number of introduced species]	Sample Name
Literature search	Aves	NCBITAXON	NCBITaxon:8782	Nearctic Region	GAZ	GAZ:00000456	Data searches	Criteria for data inclusion	4081	326	Nearctic
Literature search	Aves	NCBITAXON	NCBITaxon:8782	Neotropical Region	GAZ	GAZ:00000455	Data searches	Criteria for data inclusion	2608	183	Neotropical
Literature search	Aves	NCBITAXON	NCBITaxon:8782	Sub-Saharan Africa	GAZ	GAZ:00000587	Data searches	Criteria for data inclusion	3591	218	Afrotropical
Literature search	Aves	NCBITAXON	NCBITaxon:8782	Palearctic Region	GAZ	GAZ:00000449	Data searches	Criteria for data inclusion	6085	435	Palearctic
Literature search	Aves	NCBITAXON	NCBITaxon:8782	Indomalayan Region	GAZ	GAZ:00000454	Data searches	Criteria for data inclusion	2013	246	Indo-Malay
Literature search	Aves	NCBITAXON	NCBITaxon:8782	Australasian Region	GAZ	GAZ:00000450	Data searches	Criteria for data inclusion	5175	220	Australasian
Literature search	Aves	NCBITAXON	NCBITaxon:8782	Oceania Region	GAZ	GAZ:00000452	Data searches	Criteria for data inclusion	4101	265	Oceanic
Literature search	Aves	NCBITAXON	NCBITaxon:8782	Antarctic Region	GAZ	GAZ:00000453	Data searches	Criteria for data inclusion	23	8	Antarctic
