# Supplementary material for: The global avian invasions atlas, a database of alien bird distributions worldwide
Source: Sci Data. 2017 Mar 28;4:170041. doi: 10.1038/sdata.2017.41 (PMC5369319; doi:10.1038/sdata.2017.41)
Supplement: Supplementary file 1 [file sdata201741-isa1.zip › a_assay_Blackburn.txt]

Sample Name	Protocol REF	Protocol REF	Protocol REF	Protocol REF	Protocol REF	Protocol REF	Assay Name	Raw Data File	Comment[Data Repository]	Comment[Data Record Accession]	Comment[Data Record URI]
Nearctic	Database design	Data entry	Taxonomic names and classification	Biogeographical coverage	Distribution range maps	Data summary	Nearctic	GAVIA_main_data_table.csv	figshare	doi:10.6084/m9.figshare.4234850	http://dx.doi.org/10.6084/m9.figshare.4234850
Neotropical	Database design	Data entry	Taxonomic names and classification	Biogeographical coverage	Distribution range maps	Data summary	Neotropical	GAVIA_main_data_table.csv	figshare	doi:10.6084/m9.figshare.4234850	http://dx.doi.org/10.6084/m9.figshare.4234850
Afrotropical	Database design	Data entry	Taxonomic names and classification	Biogeographical coverage	Distribution range maps	Data summary	Afrotropical	GAVIA_main_data_table.csv	figshare	doi:10.6084/m9.figshare.4234850	http://dx.doi.org/10.6084/m9.figshare.4234850
Palearctic	Database design	Data entry	Taxonomic names and classification	Biogeographical coverage	Distribution range maps	Data summary	Palearctic	GAVIA_main_data_table.csv	figshare	doi:10.6084/m9.figshare.4234850	http://dx.doi.org/10.6084/m9.figshare.4234850
Indo-Malay	Database design	Data entry	Taxonomic names and classification	Biogeographical coverage	Distribution range maps	Data summary	Indo-Malay	GAVIA_main_data_table.csv	figshare	doi:10.6084/m9.figshare.4234850	http://dx.doi.org/10.6084/m9.figshare.4234850
Australasian	Database design	Data entry	Taxonomic names and classification	Biogeographical coverage	Distribution range maps	Data summary	Australasian	GAVIA_main_data_table.csv	figshare	doi:10.6084/m9.figshare.4234850	http://dx.doi.org/10.6084/m9.figshare.4234850
Oceanic	Database design	Data entry	Taxonomic names and classification	Biogeographical coverage	Distribution range maps	Data summary	Oceanic	GAVIA_main_data_table.csv	figshare	doi:10.6084/m9.figshare.4234850	http://dx.doi.org/10.6084/m9.figshare.4234850
Antarctic	Database design	Data entry	Taxonomic names and classification	Biogeographical coverage	Distribution range maps	Data summary	Antarctic	GAVIA_main_data_table.csv	figshare	doi:10.6084/m9.figshare.4234850	http://dx.doi.org/10.6084/m9.figshare.4234850
